# Supplementary material for: Exploring novel blood-based DNA methylation biomarkers for alzheimer’s disease via targeted sequencing of highly variable CpG sites
Source: BMC Res Notes. 2025 Aug 12;18:350. doi: 10.1186/s13104-025-07417-7 (PMC12341124; doi:10.1186/s13104-025-07417-7)
Supplement: Supplementary file 1 — Supplementary Material 1 [file 13104_2025_7417_MOESM1_ESM.xlsx]

## Sheet: TableS1
Supplementary Table S1. Primer sequences of analyses of SNPs associated Alzheimer's disease with the pyrosequencing.
Gene Name	Chr	Position	rsID	SNP analysis	Assay Direction	Biotinylation	Forward primer	Reverse primer	Sequencing primer
PSEN2	1	227071413, 227071426	rs143501870, rs146894466	PyroMark Q24	Forward	Reverse	GTGCTTCATCCAGCTCCAAATCTT	CGGGAACCCCACTACAGACATA	TGGTTTCCCACAGAG
TF	3	133494354	rs1049296	PyroMark Q24	Reverse	Forward	CCAGGTTCTCTACACACCACTGA	CGTGTGACCACAGCGTGAT	CAGTTCGCATACTCCTC
CSF1R	5	149433977	rs1561901881	PyroMark Q24	Reverse	Forward	TTGGGCCTGCTCCTGAAG	TGTCAGAATGAGGGTGATGAGA	CCCAGATACAGCATCA
CSF1R	5	149435898	rs1561905293	PyroMark Q24	Forward	Reverse	ATTGGTCAACAGCACGTTACGC	CTGCCATCCTCCTCACCTCA	ACGCGCTGCCACGTC
HFE	6	26091179, 26091185	rs1799945, rs1800730	PyroMark Q24	Reverse	Forward	TCAGAGCAGGACCTTGGTCTTT	CACATCTGGCTTGAAATTCTACTG	GGGCTCCACACGGCG
HFE	6	26093141	rs1800562	PyroMark Q24	Forward	Reverse	TGGATAACCTTGGCTGTACCC	CCCCAATAGATTTTCTCAGCTCCT	GGGGAAGAGCAGAGAT
NOS3	7	150696111	rs1799983	PyroMark Q24	Reverse	Forward	GGAGATGAAGGCAGGAGACAGT	GTCAATCCCTTTGGTGCTCAC	GGGCAGAAGGAAGAGT
SORL1	11	121393322	-	PyroMark Q24	Reverse	Forward	ATAGCTTTCCCAGGGCTGTTCC	TGGAGCCGACTCCTTGGAC	GAGCTGACTGAGGCG
PSEN1	14	73637653, 73637671, 73637674	rs63749824, rs63750599, rs1594998354	PyroMark Q24	Forward	Reverse	GAACGGCAGGAGCACAAC	CCACCACCATGCAGAGAGT	GGAGCTGACATTGAAATA
PSEN1	14	73640279, 73640282	rs63750450, rs63750730	PyroMark Q24	Reverse	Forward	TGACCTAGGGCTTTTGTGTTTG	GATGGCAGCATTCAGAATTGAG	GTATCTTCTGTGAATGGG
PSEN1	14	73640291, 73640295	rs1566630791, rs63751272	PyroMark Q24	Reverse	Forward	TGACCTAGGGCTTTTGTGTTTG	AACAGGGTGGAAAGCAAAGAT	TGGCCCACAGTCTCG
PSEN1	14	73640339, 73640350, 73640351, 73640359	rs63751278, rs63751037, rs63751106, rs1566630910	PyroMark Q24	Forward	Reverse	CCCCATTCACAGAAGATACCGA	ACAGAACCACCAGGAGGATAGTC	AGCCCTGCACTCAAT
PSEN1	14	73640363, 73640371, 73640373	rs63750004, rs63750306, rs63750391	PyroMark Q24	Forward	Reverse	GCCCTGCACTCAATTCTGAA	CATGCTCACCTTATAGCACCTGTA	GCCATCATGATCAGTG
PSEN1	14	73653567, 73653568, 73653577, 73653589	rs63749885, rs63750590, rs63750265, rs63750577	PyroMark Q24	Forward	Reverse	GGGTTGTGGGACCTGTTAATTAT	CAACTTACCCCAAGTAAATGAATG	AAATGCTTTCTTTTCTAGG
PSEN1	14	73659420, 73659429, 73659438	rs63750082, rs63750053, rs1555355250	PyroMark Q24	Forward	Reverse	CGTTGCTGTGGACTACATTACTGT	AGTCCATTCAGGGAGGTACTTG	TTGCACTCCTGATCTG
PSEN1	14	73659452, 73659468	rs267606983, rs63750009	PyroMark Q24	Forward	Reverse	CGTTGCTGTGGACTACATTACTGT	AGATATGCCTGCTGGAGTCG	GGAATGATTTCCATTCAC
PSEN1	14	73664775, 73664780, 73664802, 73664808	rs63750900, rs63750886, rs63749891, rs63750231	PyroMark Q24	Reverse	Forward	TCCGAAAGGTCCACTTCGTAT	TGTGCTTCAGTTCCGATAAATTC	GAGCTGGAAAAAGCG
PSEN1	14	73664823, 73664825	rs63751139, rs63751235	PyroMark Q24	Forward	Reverse	GTATGCTGGTTGAAACAGCTCAGG	CATGTGCTTCAGTTCCGATAAATT	GAGAAATGAAACGCTTT
PSEN1	14	73683879, 73683881	rs63750218, rs1566656702	PyroMark Q24	Reverse	Forward	GGAGTAAAACTTGGATTGGGAGAT	AGGCTATGGTTGTGTTCCAGTCT	GCTGTTGCTGAGGCTT
PSEN1	14	73683929, 73683933, 73683951	rs63750227, rs661, -	PyroMark Q24	Forward	Reverse	GGGTTGAGTAGGGCAGTGATATT	CAGAACTGCCTTAAAGGGACTGT	TGGAGACTGGAACACAA
PSEN1	14	73685863, 73685869, 73685872	rs1555358260, rs63751223, -	PyroMark Q24	Reverse	Forward	TCCACAGGGTTTGTGCCTTAC	AGAGCTGGCAATGCTTTCTT	GCAATGCTTTCTTGAAAA
PSEN1	14	73685885, 73685890, 73685893, 73685894, 73685900	rs63750083, rs1566657804, rs281875357, rs121917808	PyroMark Q24	Forward	Reverse	ATTACTCCTTGCCATTTTCAAGAA	TTGGTCCATAAAAGGCTGTACAA	TGCCATTTTCAAGAAAG
MAPT	17	44096070	rs1568339995	PyroMark Q24	Forward	Reverse	AGGACAGAGTCCAGTCGAAGATTG	CCACCCTACCCCCTTTACCTTTT	GGGTCCCTGGACAAT
ABCA7	19	1054255	rs201060968	PyroMark Q24	Forward	Reverse	CGTGAGCACTGACCCTCTCAT	ATGCGACTCCCTGGTGCTAG	CGTGGGCCGGGTACA
ABCA7	19	1058154	rs770510230	PyroMark Q24	Forward	Reverse	ATGTGGTGCTCACCTGCATAAAC	AAGCGCTCAAAGGCATCAG	CCACCCTTGAGCAGA
APOE	19	45411110	rs769452	PyroMark Q24	Forward	Reverse	AGGCCAAGGTGGAGCAAGC	TGCACCCAGCGCAGGTAAT	GGCCAGCGCTGGGAA
APOE	19	45412013	rs121918393	PyroMark Q24	Forward	Reverse	GGCCAGAGCACCGAGGAG	GGAGGAGCCGCTTACGCA	CGAGGAGCTGCGGGT
PRNP	20	4680251	rs1799990	PyroMark Q24	Forward	Reverse	GAGGTGGCACCCACAGTC	GCCTGCTCATGGCACTTC	TGGGGGGCCTTGGCG
APP	21	27264095, 27264096, 27264099, 27264102, 27264104, 27264105, 27264108	rs63749964, rs63750264, rs63750399, rs63750734, rs63750973, rs63750643, rs63750066	PyroMark Q24	Forward	Reverse	TACCTCCACCACACCATGATGAA	CAAAGGTGCAATCATTGGACTCA	TCAGCATCACCAAGG
APP	21	27264165, 27264167, 27264168, 27264170	rs63749810, rs63751039, rs63750579, rs63750671	PyroMark Q24	Forward	Reverse	CCTCCACCACACCATGATGAAT	CCAAATGTCCCCTGCATTTAAGA	GCACCTTTGTTTGAACC
APP	21	27269931, 27269932	rs193922916, rs63750847	PyroMark Q24	Forward	Reverse	TAGGTCATTTGGCAAGACAAACA	TGGGTTGACAAATATCAAGACG	ATATCCTGAGTCATGTCG
APP	21	27284163, 27284167	rs200088099, rs140304729	PyroMark Q24	Forward	Reverse	ATATACCTCCCAGAACGCCCTTG	CAGTTACGGAAACGATGCTCTCA	GAGCTCCACGGTGGT
APP	21	27372339	rs200727285	PyroMark Q24	Reverse	Forward	CCCAAGAACCAGGAAAATCAA	TTTGATGTGACTGAAGGGAAGTGT	AGTACTGCATGGCCG
PCGH11X	X	91133518	rs781770086	PyroMark Q24	Reverse	Forward	GAGGTTCGTTACAGCATTGTAGG	GCGCACCAGTTCATTAATCAGT	GACAATTACAACACTGAAGA
MT-ND1	MT	3397	rs199476120	PyroMark Q24	Reverse	Forward	ATGCTTACCGAACGAAAAATTCT	GGTGAAGAGTTTTATGGCGTCAG	GTTGGGGCCTTTGCG

## Sheet: TableS2
Supplementary Table S2. Genotyping results for AD-associated SNPs.
Gene	Chr	Position	rsID	Genotype	GMAF	J-MAF		Genotype, frequency
								AD, n (%)	Ctrl, n (%)		AD, n (%)	Ctrl, n (%)		AD, n (%)	Ctrl, n (%)
PSEN2	1	227071413	rs143501870	A>G	0.000224(G)†	-		A/A			A/G			G/G
								48 (100)	48 (100)		0 (0)	0 (0)		0 (0)	0 (0)
PSEN2	1	227071426	rs146894466	G>C	0.0008(C)#	-		G/G			G/C			C/C
								48 (100)	48 (100)		0 (0)	0 (0)		0 (0)	0 (0)
TF	3	133494354	rs1049296	C>T	0.15635 (T)#	0.22712(T)		C/C			C/T			T/T
								31 (64.6)	27 (56.3)		15 (31.3)	15 (31.3)		2 (4.1)	6 (12.5)
CSF1R	5	149433977	rs1561901881	C>G	-	-		C/C			C/G			G/G
	5	149435898		G>A				48 (100)	48 (100)		0 (0)	0 (0)		0 (0)	0 (0)
CSF1R	5	149435898	rs1561905293	G>A	-	-		G/G			G/A			A/A
	5							48 (100)	48 (100)		0 (0)	0 (0)		0 (0)	0 (0)
HFE	6	26091179	rs1799945	C>G	0.07308 (G)#	0.03050(G)		C/C			C/G			G/G
								45 (93.8)	45 (93.8)		3 (6.2)	3 (6.2)		0 (0)	0 (0)
HFE	6	26091185	rs1800730	A>T	0.0040(T)#	-		A/A			A/T			T/T
								48 (100)	48 (100)		0 (0)	0 (0)		0 (0)	0 (0)
HFE	6	26093141	rs1800562	G>A	0.0126(A)#	0.00007(A)		G/G			G/A			A/A
	14	73637653		C>T				48 (100)	48 (100)		0 (0)	0 (0)		0 (0)	0 (0)
NOS3	7	150696111	rs1799983	T>G	0.17632 (T)#	0.08613(T)		T/T			T/G			G/G
								2 (4.2)	0 (0)		7 (14.6)	4 (8.3)		39 (81.2)	44 (91.7)
SORL1	11	121393322	-	G>C	-	-		G/G			G/C			C/C
								48 (100)	48 (100)		0 (0)	0 (0)		0 (0)	0 (0)
PSEN1	14	73637653	rs63749824	C>T	-	-		C/C			C/T			T/T
								48 (100)	48 (100)		0 (0)	0 (0)		0 (0)	0 (0)
PSEN1	14	73637671	rs63750599	T>C	-	-		T/T			T/C			C/C
	14	73637674		T>G				48 (100)	48 (100)		0 (0)	0 (0)		0 (0)	0 (0)
PSEN1	14	73637674	rs1594998354	T>G	-	-		T/T			T/G			G/G
	14							48 (100)	48 (100)		0 (0)	0 (0)		0 (0)	0 (0)
PSEN1	14	73640279	rs63750450	A>G	-	-		A/A			A/G			G/G
	14							48 (100)	48 (100)		0 (0)	0 (0)		0 (0)	0 (0)
PSEN1	14	73640282	rs63750730	C>A	-	-		C/C			C/A			A/A
	14	73640279		A>G				48 (100)	48 (100)		0 (0)	0 (0)		0 (0)	0 (0)
PSEN1	14	73640291	rs1566630791	C>T	-	-		C/C			C/T			T/T
	14							48 (100)	48 (100)		0 (0)	0 (0)		0 (0)	0 (0)
PSEN1	14	73640295	rs63751272	A>T	-	-		A/A			A/T			T/T
	14	73640291		C>T				48 (100)	48 (100)		0 (0)	0 (0)		0 (0)	0 (0)
PSEN1	14	73640339	rs63751278	A>G	-	-		A/A			A/G			G/G
	14	73640350		A>G				48 (100)	48 (100)		0 (0)	0 (0)		0 (0)	0 (0)
PSEN1	14	73640350	rs63751037	A>G	-	-		A/A			A/G			G/G
	14							48 (100)	48 (100)		0 (0)	0 (0)		0 (0)	0 (0)
PSEN1	14	73640351	rs63751106	T>C	-	-		T/T			T/C			C/C
	14	73640359		G>A				48 (100)	48 (100)		0 (0)	0 (0)		0 (0)	0 (0)
PSEN1	14	73640359	rs1566630910	G>A	-	-		G/G			G/A			A/A
	14							48 (100)	48 (100)		0 (0)	0 (0)		0 (0)	0 (0)
PSEN1	14	73640363	rs63750004	T>C	-	-		T/T			T/C			C/C
	14	73640371		A>G,A>C				48 (100)	48 (100)		0 (0)	0 (0)		0 (0)	0 (0)
PSEN1	14	73640371	rs63750306	A>G,A>C	-	-		A/A
	14							48 (100)	48 (100)
PSEN1	14	73640373	rs63750391	G>A	-	-		G/G			G/A			A/A
	14	73653567		C>T				48 (100)	48 (100)		0 (0)	0 (0)		0 (0)	0 (0)
PSEN1	14	73653567	rs63749885	C>T	-	-		C/C			C/T			T/T
	14							48 (100)	48 (100)		0 (0)	0 (0)		0 (0)	0 (0)
PSEN1	14	73653568	rs63750590	A>G	-	-		A/A			A/G			G/G
	14	73653577		T>C				48 (100)	48 (100)		0 (0)	0 (0)		0 (0)	0 (0)
PSEN1	14	73653577	rs63750265	T>C	-	-		T/T			T/C			C/C
	14							48 (100)	48 (100)		0 (0)	0 (0)		0 (0)	0 (0)
PSEN1	14	73653589	rs63750577	C>T	-	-		C/C			C/T			T/T
	14	73659420		G>C				48 (100)	48 (100)		0 (0)	0 (0)		0 (0)	0 (0)
PSEN1	14	73659420	rs63750082	G>C,G>A	0.0002(C)#	-		G/G
	14							48 (100)	48 (100)
PSEN1	14	73659429	rs63750053	G>A,G>T	-	-		G/G
	14	73659438		C>A				48 (100)	48 (100)
PSEN1	14	73659438	rs1555355250	C>A	-	-		C/C			C/A			A/A
	14							48 (100)	48 (100)		0 (0)	0 (0)		0 (0)	0 (0)
PSEN1	14	73659452	rs267606983	G>C	-	-		G/G			G/C			C/C
	14	73659468		A>C				48 (100)	48 (100)		0 (0)	0 (0)		0 (0)	0 (0)
PSEN1	14	73659468	rs63750009	A>C	-	-		A/A			A/C			C/C
	14							48 (100)	48 (100)		0 (0)	0 (0)		0 (0)	0 (0)
PSEN1	14	73664775	rs63750900	G>A	0.000004(A)†	0.00004(A)		G/G			G/A			A/A
	14							48 (100)	48 (100)		0 (0)	0 (0)		0 (0)	0 (0)
PSEN1	14	73664780	rs63750886	C>G	-	-		C/C			C/G			G/G
	14	73664775		G>A				48 (100)	48 (100)		0 (0)	0 (0)		0 (0)	0 (0)
PSEN1	14	73664802	rs63749891	G>T,G>C	-	-		G/G
	14							48 (100)	48 (100)
PSEN1	14	73664808	rs63750231	A>G,A>C	-	-		A/A
	14	73664802		G>T,G>C				48 (100)	48 (100)
PSEN1	14	73664823	rs63751139	C>T	-	-		C/C			C/T			T/T
								10 (20.8)	11 (22.9)		38 (79.2)	37 (77.1)		0 (0)	0 (0)
PSEN1	14	73664825	rs63751235	C>G	-	-		C/C			C/G			G/G
								48 (100)	48 (100)		0 (0)	0 (0)		0 (0)	0 (0)
PSEN1	14	73683879	rs63750218	T>C	-	-		T/T			T/C			C/C
	14							48 (100)	48 (100)		0 (0)	0 (0)		0 (0)	0 (0)
PSEN1	14	73683881	rs1566656702	G>T	-	-		G/G			G/T			T/T
	14	73683879		T>C				48 (100)	48 (100)		0 (0)	0 (0)		0 (0)	0 (0)
PSEN1	14	73683879	rs63750218	T>C	-	-		T/T			T/C			C/C
	14							48 (100)	48 (100)		0 (0)	0 (0)		0 (0)	0 (0)
PSEN1	14	73683929	rs63750227	G>A	-	-		G/G			G/A			A/A
								48 (100)	48 (100)		0 (0)	0 (0)		0 (0)	0 (0)
PSEN1	14	73683933	rs661	G>A	-	-		G/G			G/A			A/A
								48 (100)	48 (100)		0 (0)	0 (0)		0 (0)	0 (0)
PSEN1	14	73683951	-	T>C	-	-		T/T			T/C			C/C
								23 (47.9)	17 (35.4)		25 (52.1)	31 (64.6)		0 (0)	0 (0)
PSEN1	14	73685863	rs1555358260	C>G	-	-		C/C			C/G			G/G
	14	73685885		C>A				48 (100)	48 (100)		0 (0)	0 (0)		0 (0)	0 (0)
PSEN1	14	73685869	rs63751223	G>C	-	-		G/G			G/C			C/C
	14							48 (100)	48 (100)		0 (0)	0 (0)		0 (0)	0 (0)
PSEN1	14	73685872	-	A>G	-	-		A/A			A/G			G/G
	14	73685869		G>C				48 (100)	48 (100)		0 (0)	0 (0)		0 (0)	0 (0)
PSEN1	14	73685885	rs63750083	C>A	-	-		C/C			C/A			A/A
	14							48 (100)	48 (100)		0 (0)	0 (0)		0 (0)	0 (0)
PSEN1	14	73685890	rs1566657804	C>T	-	-		C/C			C/T			T/T
								48 (100)	48 (100)		0 (0)	0 (0)		0 (0)	0 (0)
PSEN1	14	73685893	rs281875357	GC>TG	-	-		GC/GC			GC/TG			TG/TG
		73685894						48 (100)	48 (100)		0 (0)	0 (0)		0 (0)	0 (0)
PSEN1	14	73685900	rs121917808	C>A	-	-		C/C			C/A			A/A
								48 (100)	48 (100)		0 (0)	0 (0)		0 (0)	0 (0)
MAPT	17	44096070	rs1568339995	C>T	-	-		C/C			C/T			T/T
								48 (100)	48 (100)		0 (0)	0 (0)		0 (0)	0 (0)
ABCA7	19	1054255	rs201060968	G>A	0.00060 (A)#	-		G/G			G/A			A/A
								48 (100)	48 (100)		0 (0)	0 (0)		0 (0)	0 (0)
ABCA7	19	1058154	rs770510230	G>T	0.000020(T)†	-		G/G			G/T			T/T
								48 (100)	48 (100)		0 (0)	0 (0)		0 (0)	0 (0)
APOE	19	45411110	rs769452	T>C	0.0008(C)#	-		T/T			T/C			C/C
								48 (100)	48 (100)		0 (0)	0 (0)		0 (0)	0 (0)
APOE	19	45412013	rs121918393	C>A	0.0003(A)$	-		C/C			C/A			A/A
								48 (100)	48 (100)		0 (0)	0 (0)		0 (0)	0 (0)
APOE	19	45411941	rs429358	T>C	0.1506(C)#	0.10309(C)		T/T			T/C			C/C
								25 (52.1)	42 (87.5)		21 (43.8)	6 (12.5)		2 (4.1)	0 (0)
APOE	19	45412079	rs7412	C>T	0.0751(T)#	0.04315(T)		C/C			C/T			T/T
								45 (93.8)	45 (93.8)		2 (4.1)	3 (6.2)		1 (2.1)	0 (0)
PRNP	20	4680251	rs1799990	A>G	0.2666(G)#	0.03956(G)		A/A			A/T			T/T
								44 (91.7)	43 (89.6)		4 (8.3)	5 (10.4)		0 (0)	0 (0)
APP	21	27264095	rs63749964	A>C	-	-		A/A			A/C			C/C
	21	27264096		C>G,C>A,C>T				48 (100)	48 (100)		0 (0)	0 (0)		0 (0)	0 (0)
APP	21	27264096	rs63750264	C>G,C>A,C>T	-	-		C/C
	21	27264096						48 (100)	48 (100)
APP	21	27264099	rs63750399	T>C	-	-		T/T			T/C			C/C
	21	27264102		C>T				48 (100)	48 (100)		0 (0)	0 (0)		0 (0)	0 (0)
APP	21	27264102	rs63750734	C>T	-	-		C/C			C/T			T/T
	21	27264102		C>T				48 (100)	48 (100)		0 (0)	0 (0)		0 (0)	0 (0)
APP	21	27264104	rs63750973	G>A	-	-		G/G			G/A			A/A
	21	27264105		T>C				48 (100)	48 (100)		0 (0)	0 (0)		0 (0)	0 (0)
APP	21	27264105	rs63750643	T>C	-	-		T/T			T/C			C/C
								48 (100)	48 (100)		0 (0)	0 (0)		0 (0)	0 (0)
APP	21	27264108	rs63750066	C>T	0.0002(T)#	-		C/C			C/T			T/T
	21	27264165		C>T				48 (100)	48 (100)		0 (0)	0 (0)		0 (0)	0 (0)
APP	21	27264165	rs63749810	C>T	-	-		C/C			C/T			T/T
								48 (100)	48 (100)		0 (0)	0 (0)		0 (0)	0 (0)
APP	21	27264167	rs63751039	T>C	-	-		T/T			T/C			C/C
	21	27264168		C>G				48 (100)	48 (100)		0 (0)	0 (0)		0 (0)	0 (0)
APP	21	27264168	rs63750579	C>G	-	-		C/C			C/G			G/G
	21							48 (100)	48 (100)		0 (0)	0 (0)		0 (0)	0 (0)
APP	21	27264170	rs63750671	G>C	-	-		G/G			G/C			C/C
	21	27269931		G>A				48 (100)	48 (100)		0 (0)	0 (0)		0 (0)	0 (0)
APP	21	27269931	rs193922916	G>A	-	-		G/G			G/A			A/A
	21							48 (100)	48 (100)		0 (0)	0 (0)		0 (0)	0 (0)
APP	21	27269932	rs63750847	C>T	0.000446(T)†	-		C/C			C/T			T/T
	21	27284163		G>A				48 (100)	48 (100)		0 (0)	0 (0)		0 (0)	0 (0)
APP	21	27284163	rs200088099	G>A	0.000203(A)†	-		G/G			G/A			A/A
	21							48 (100)	48 (100)		0 (0)	0 (0)		0 (0)	0 (0)
APP	21	27284167	rs140304729	C>T	0.0006(T)#	0.00006(T)		C/C			C/T			T/T
	21	27372339		C>T				48 (100)	48 (100)		0 (0)	0 (0)		0 (0)	0 (0)
APP	21	27372339	rs200727285	C>T	0.000068(T)†	-		C/C			C/T			T/T
	21							48 (100)	48 (100)		0 (0)	0 (0)		0 (0)	0 (0)
PCDH11X	X	91133518	rs781770086	A>T	0.000016(T)†	-		A/A			A/T			T/T
								48 (100)	48 (100)		0 (0)	0 (0)		0 (0)	0 (0)
MT-ND1	MT	3397	rs199476120	A>G	-	0.00092(G)		A/A			A/G			G/G
								48 (100)	48 (100)		0 (0)	0 (0)		0 (0)	0 (0)
Genome Reference: GRCh37
GMAF: global minor allele frequency referenced to ClinVar
#:1000Genomes
$:1000Genomes_30x
†:GnomAD_exome
J-MAF:Japanease minor allele frequency referenced to ClinVar

## Sheet: TableS3
Supplementary Table S3. Statistics of targeted-bisulfite sequencing in all samples.
	Mean	SD	Max	Min
Number of total raw reads	3.22889e+07	2.08542e+06	39692576	28363902
Number of remaining reads after triming	3.21887e+07	2.07904e+06	39564926	28269482
Number of mapped reads	3.00468e+07	1.90509e+06	36602870	26401092
Number of reads after clipping process	2.76875e+07	1.69105e+06	34401340	24177314
Number of detected CpGs (×1 <)	1.46865e+06	4790.5	1479911	1456378
Number of detected CpGs (×6 ≦)	1.24236e+06	19085.3	1293557	1195610
Mean depth of raw reads	68.1106	4.33109	82.9685	59.8569
On-target ratio (%)	55.7087	0.784737	57.5152	53.8734
Near-target ratio (%)	22.8039	0.583052	24.2534	21.4411
Off-target ratio (%)	21.4875	0.428739	22.513	20.3324
Mean depth with removing low quality reads	27.6165	1.70925	34.451	24.0976
FOLD_80_BASE_PENALTY	3.29306	0.145812	3.67238	2.96533

## Sheet: TableS4
Table 2. Top 30 of differentially methylated CpGs in typical case-control EWAS for AD.
				Control					AD
Chr	Position	Gene Symbol	cgID	Methylation level (%)					Methylation level (%)							Notes	Previously reported papers
	(GRCh37)			Mean		SD	CV		Mean		SD	CV	Call rate	Coefficient	Adjusted p-value		(PMID#)
10	133449715	LINC01164	cg17891977	90.37	±	10.41	0.12		79.78	±	12.27	0.15	1	-0.1083	3.14×10-5	Intergenic CpG site between and TCERG1L and AL450307.2	NA
1	75590386	−	−	58.77	±	10.44	0.18		47.05	±	12.93	0.27	1	-0.1006	4.08×10-5	Intergenic CpG site between RP11-510C10.4 and RP11-510C10.2 (antisense to LHX8)	NA
8	143717441	−	−	42.2	±	11.31	0.27		53.34	±	11.99	0.22	1	0.0931	4.37×10-5	Intergenic CpG site between AP006547.3 (antisense to ARC) and LOC101928087	NA
6	109144931	−	−	93.55	±	3.74	0.04		89.27	±	4.67	0.05	1	-0.2396	4.39×10-5	Intergenic CpG site between RP3-354J5.3 (ribosomal protein L37a (RPL37A) pseudogene) and ARMC2	NA
12	253686	IQSEC3	−	48.49	±	13.51	0.28		61.79	±	12.2	0.2	1	0.083	4.81×10-5	Genebody	NA
3	46174987	−	−	93.59	±	3.68	0.04		89.51	±	4.63	0.05	1	-0.2597	5.46×10-5	Intergenic CpG site between XCR1 and FLT1P1	NA
16	17353268	XYLT1	−	91.26	±	5.86	0.06		85.33	±	6.67	0.08	1	-0.1556	6.02×10-5	Genebody	NA
6	106315395	−	−	92.41	±	3.91	0.04		87.76	±	5.25	0.06	1	-0.2266	6.17×10-5	Intergenic CpG site between RP3-359N14.1 (chromatin assembly factor 1, p60 subunit B (CHAF1B) pseudogene) and RN7SKP211 (RNA, 7SK small nuclear pseudogene 211)	NA
9	138797992	CAMSAP1	cg21421012	40.25	±	11.15	0.28		48.58	±	8.3	0.17	1	0.1157	6.35×10-5	Gene body	NA
7	99931347	PMS2P1	−	95.83	±	2.83	0.03		92.59	±	3.89	0.04	1	-0.3587	6.40×10-5	Gene body	NA
18	3066874	MYOM1	−	38.64	±	7.87	0.2		46.01	±	7.16	0.16	1	0.1522	6.59×10-5	Gene body	NA
10	126946453	−	−	82.19	±	7.38	0.09		75.48	±	8.01	0.11	1	-0.1457	7.04×10-5	Intergenic CpG site between CTBP2 and RPS27P18 (Ribosomal Protein S27 Pseudogene 18)	NA
1	244240800	RP11-278H7.4	−	91.42	±	8.4	0.09		80.61	±	13.61	0.17	1	-0.1046	7.52×10-5	Gene body	NA
9	129295045	−	−	31.76	±	26.16	0.82		58.13	±	28.55	0.49	0.9896	0.0345	8.39×10-5	Intergenic CpG site between RP11-205K6.2 / AL356309.1 and AL161908.1	NA
20	29903144	−	−	84.78	±	7.69	0.09		76.78	±	10.5	0.14	1	-0.1172	8.47×10-5	Intergenic CpG site between RPL31P3 and HAUS6P2	NA
21	43101435	LINC00111	−	95.79	±	2.75	0.03		92.99	±	3.33	0.04	1	-0.3419	8.74×10-5	Gene body	NA
9	138797929	CAMSAP1	−	8.58	±	5.38	0.63		13.17	±	6.16	0.47	1	0.2102	8.86×10-5	Gene body	NA
11	115372243	CADM1	−	77.33	±	5.5	0.07		70.67	±	7.42	0.1	1	-0.1831	9.08×10-5	Gene body	39416157
																	34201730
12	71447165	CTD-2021H9.3	−	78.25	±	8.21	0.1		85.63	±	7.06	0.08	1	0.142	9.61×10-5	Gene body	NA
22	43817344	MPPED1	−	74.79	±	11.6	0.16		63.85	±	13.17	0.21	1	-0.0792	9.71×10-5	Gene body	NA
12	49523509	TUBA1B	−	75.69	±	12.12	0.16		85.26	±	8.68	0.1	1	0.1051	9.73×10-5	Gene body	36889925
6	109144969	−	−	96.72	±	3.22	0.03		93.28	±	4.22	0.05	1	-0.3075	9.81×10-5	Intergenic CpG site between RP3-354J5.3 (ribosomal protein L37a (RPL37A) pseudogene) and ARMC2	NA
17	78500179	−	−	59.79	±	13.89	0.23		48.02	±	11.52	0.24	1	-0.0757	9.96×10-5	Intergenic CpG site between CTD-2526A2.6 and RPTOR	NA
22	24434893	CABIN1	−	96.01	±	7.25	0.08		87.46	±	9.73	0.11	0.8958	-0.1256	1.01×10-4	Gene body	35252421
13	50703695	DLEU1	−	20.38	±	7.94	0.39		13.19	±	7.21	0.55	1	-0.1599	1.02×10-4	Gene body	NA
6	543869	EXOC2	−	71.24	±	6.74	0.09		76.93	±	6.13	0.08	1	0.1578	1.05×10-4	Gene body	36776048
																	26949549
9	91591611	−	−	69.2	±	8.13	0.12		77.11	±	8.32	0.11	1	0.1192	1.11×10-4	Intergenic CpG site between PCNPP2 / RP11-791O21.5 and C9orf47 / S1PR3	NA
4	141868808	RNF150	−	95.09	±	6.28	0.07		98.46	±	2.19	0.02	1	0.3575	1.14×10-4	Gene body	NA
4	169195105	DDX60	−	86.85	±	5.28	0.06		90.89	±	4.02	0.04	1	0.2312	1.14×10-4	Gene body	NA
22	50249343	ZBED4	−	12.3	±	6.98	0.57		7.22	±	5.49	0.76	1	-0.1567	1.16×10-4	Gene body	NA
#PMID; PubMed ID. These were papers that suggested an association with AD.

## Sheet: TableS5
Supplementary Table S4. Top 10 of differential methylated CpGs resulted from APOE genotype-based EWAS.
(1) EWAS between L-Ctrl and H-Ctrl
			L-Ctrl				H-Ctrl
Chr	Position	mean of %meth	±	SD		mean of %meth	±	SD	Call rate	Coefficient	p-value
19	56880196	10.0617	±	7.29076		19.7913	±	11.9094	1	0.189713	0.00629813
7	438576	94.6088	±	5.65948		83.5482	±	15.6407	1	-0.157365	0.00765066
6	160182505	13.3694	±	12.5405		38.356	±	30.0564	1	0.0959541	0.00848568
9	136858754	0.964912	±	2.69695		5.99165	±	5.04206	0.958333	0.447759	0.00874157
2	87768323	88.3087	±	5.82069		82.596	±	8.63223	1	-0.276487	0.00891423
10	99160200	18.9664	±	8.36661		34.3633	±	12.2796	1	0.258195	0.00899114
4	9125226	51.3638	±	12.7972		41.4547	±	11.9654	1	-0.156629	0.00899749
6	25368009	60.5931	±	7.36351		53.5237	±	7.80177	1	-0.333329	0.00917839
1	145611506	7.57573	±	7.28017		19.9914	±	10.4581	1	0.191378	0.00920688
19	36001882	76.6709	±	8.26506		63.5466	±	12.2154	1	-0.217488	0.00921876
(2) EWAS between H-Ctrl and L-AD
			H-Ctrl				L-AD
Chr	Position	mean of %meth	±	SD		mean of %meth	±	SD	Call rate	Coefficient	p-value
17	80399050	58.5185	±	20.1639		49.0097	±	20.145	0.548387	-194427	0.000423546
6	160182614	33.1725	±	27.2423		10.4494	±	10.4603	1	-0.0898793	0.0141815
22	23130548	53.0126	±	18.2812		62.854	±	8.4309	1	0.177553	0.0144351
3	181438261	7.75253	±	6.91973		1.54762	±	5.02967	0.870968	-0.372637	0.0147465
17	54428302	65.312	±	13.7425		75.904	±	8.39235	1	0.242747	0.0154765
10	134646264	49.0553	±	22.2136		67.9801	±	13.8301	1	0.140824	0.0161229
11	68419336	60.8772	±	10.4637		50.6966	±	8.61753	1	-0.274453	0.0163481
3	126135243	51.1521	±	12.8459		37.7704	±	11.5722	1	-0.169517	0.0163668
18	32847756	35.8623	±	20.9516		21.2899	±	10.8397	1	-0.140175	0.0164123
19	15807747	60.3843	±	9.83527		82.0699	±	10.8518	0.967742	0.18367	0.0165379
(3) EWAS between L-AD and H-AD
			L-AD				H-AD
Chr	Position	mean of %meth	±	SD		mean of %meth	±	SD	Call rate	Coefficient	p-value
13	21005435	36.5922	±	12.5384		44.3418	±	8.759	1	0.310998	0.00070904
2	172950219	1.88536	±	2.00404		0.212147	±	0.732627	1	-1.23827	0.000722872
2	71504103	6.45175	±	3.46863		1.87829	±	2.83451	1	-0.502628	0.000729926
14	32420205	30.224	±	13.7214		43.1426	±	11.4756	1	0.121331	0.000737417
20	8522905	61.7194	±	10.7958		49.0945	±	10.2009	1	-0.182229	0.000766746
8	40911499	75.759	±	5.98914		83.1146	±	5.94572	1	0.353737	0.00077087
1	14136192	62.5496	±	10.6976		77.969	±	9.15248	1	0.143761	0.00086303
19	51686276	27.7273	±	10.4958		15.8186	±	7.38347	1	-0.202302	0.000870861
8	11487562	84.2321	±	7.65584		77.8472	±	7.76625	1	-0.213458	0.00101411
10	134789950	89.0283	±	3.38635		92.3952	±	2.5945	1	0.558907	0.00101723
(4) EWAS between L-Ctrl and L-AD
			L-Ctrl				L-AD
Chr	Position	mean of %meth	±	SD		mean of %meth	±	SD	Call rate	Coefficient	p-value
20	29903144	85.0324	±	7.19935		73.6497	±	10.5791	1	-0.195659	6.45015e-05
6	106315395	92.1256	±	3.67928		85.7969	±	5.40717	1	-0.31289	0.000103774
9	38488415	99.0891	±	2.14972		94.4356	±	5.07975	1	-0.464779	0.000107098
1	218062935	34.5205	±	19.6541		16.5109	±	10.4821	0.955224	-0.11975	0.000115571
9	138797992	38.6281	±	10.8605		51.14	±	6.33457	1	0.194711	0.000119834
10	1225473	85.2428	±	9.47719		74.1392	±	11.0492	1	-0.148466	0.000134257
10	647855	43.8602	±	15.0583		29.4904	±	10.1584	1	-0.136117	0.000154708
22	29457083	72.8093	±	8.51533		62.4237	±	6.64699	1	-0.165519	0.000173675
22	43817344	76.3272	±	10.2599		60.8799	±	13.2943	1	-0.127165	0.00017902
14	65200543	91.3984	±	6.05588		81.1849	±	11.3742	1	-0.192454	0.000214353
(5) EWAS between H-Ctrl and H-AD
			H-Ctrl				H-AD
Chr	Position	mean of %meth	±	SD		mean of %meth	±	SD	Call rate	Coefficient	p-value
8	37621291	94.8615	±	3.08891		90.0082	±	3.95181	1	-3.16075e+07	7.52744e-20
19	17579996	34.3651	±	11.4104		14.1928	±	12.2274	1	-0.153673	0.0165368
9	133823871	87.3045	±	10.624		77.6695	±	11.5053	1	-0.221662	0.0186785
12	128728874	81.5434	±	4.03261		90.2053	±	3.79673	1	0.392914	0.0187317
18	68136383	77.7305	±	22.6514		91.9776	±	8.9395	1	0.151351	0.019308
14	37126595	13.1149	±	6.92635		3.60716	±	4.08021	1	-0.289381	0.0197135
6	135164786	93.8917	±	5.07853		99.1071	±	2.30535	0.965517	0.467622	0.0197971
9	101207156	80.5954	±	18.9087		94.786	±	12.8904	1	0.0986891	0.0198477
8	2122502	37.1107	±	21.2761		10.0208	±	8.42937	1	-0.11053	0.0200339
3	23244068	23.8889	±	28.1596		13.2527	±	10.9781	1	-0.138696	0.0205972
(6) EWAS between L-Ctrl and H-AD
			L-Ctrl				H-AD
Chr	Position	mean of %meth	±	SD		mean of %meth	±	SD	Call rate	Coefficient	p-value
1	25391562	64.8243	±	18.7587		36.8741	±	23.2851	1	-0.0748413	0.000145734
22	43897343	95.0752	±	4.83335		88.4637	±	6.29254	1	-0.34652	0.000167065
1	25391521	73.2937	±	17.366		51.9212	±	18.3748	1	-0.083312	0.000241645
17	60827193	85.6392	±	7.46938		93.9891	±	4.66417	1	0.286972	0.000245968
2	50573818	20.0388	±	7.47128		10.7547	±	5.8549	1	-0.229507	0.00026239
1	25391501	64.585	±	19.1275		40.6646	±	21.0177	1	-0.070736	0.000264186
5	31780865	57.8158	±	9.70611		45.6261	±	8.55882	1	-0.143387	0.000264398
8	2103568	31.2327	±	23.9212		57.9494	±	22.9549	1	0.0561152	0.000272335
19	2996895	97.4833	±	4.10967		93.2644	±	4.61801	1	-0.315917	0.000280992
1	25392363	69.4965	±	23.8267		38.318	±	33.5242	1	-0.0474029	0.000292636
